# Supplementary material for: Kinetics and Mechanism of Liquid-State Polymerization of 2,4-Hexadiyne-1,6-diyl bis-(p-toluenesulfonate) as Studied by Thermal Analysis
Source: Polymers (Basel). 2023 Dec 19;16(1):7. doi: 10.3390/polym16010007 (PMC10780683; doi:10.3390/polym16010007)
Supplement: Supplementary file 1 [file polymers-16-00007-s001.zip]

Archive with 1 entries (1 files):
- polymers-2724731-supplementary.pdf
